# Supplementary material for: Zoonotic necrotizing myositis caused by Streptococcus equi subsp. zooepidemicus in a farmer
Source: BMC Infect Dis. 2017 Feb 15;17:147. doi: 10.1186/s12879-017-2262-7 (PMC5312586; doi:10.1186/s12879-017-2262-7)
Supplement: Additional file 2: — Data sheets – Proteins and Peptides. Results from the proteomic analysis; Streptococcus equi subsp. zooepidemicus proteins detected at 1% FDR and corresponding peptide sequences detected at 1% FDR. (XLSX 45 kb) [file 12879_2017_2262_MOESM2_ESM.xlsx]

## Sheet: Legend
Sheet Name	Description
Proteins	Streptococcus equi subsp. zooepidemicus proteins detected at 1% FDR
Peptides	Corresponding peptide sequences detected at 1% FDR
ABBREVIATIONS AND TERMS
FDR	False Discovery Rate
LFQ	Label-Free Quantification
PEP	Posterior Error Probability
Q-value	Ratio between the number of decoy hits and the total number of identifications with scores smaller or equal to the score of that protein
UniProtKB	Universal Protein KnowledgeBase

## Sheet: Proteins
Gene name	Protein name	UniProtKB Protein IDs	Number of Detected Peptides	Sequence coverage [%]	Mol. weight [kDa]	Sequence length	Q-value	MaxQuant Score	Identification type H1	Identification type H2	Identification type H3	Identification type H4	Intensity	Intensity H1	Intensity H2	Intensity H3	Intensity H4	LFQ intensity H1	LFQ intensity H2	LFQ intensity H3	LFQ intensity H4	Modification
fbp	Fibronectin/fibrinogen-binding protein	C0MDL5;A0A0D0Z664;C0M9T2;A0A0G5XKP7;A0A0E1DSG8;A0A0D1BAT3;A0A0D0Z3E5;A0A072EH85;F1SX43;B4U3K5	2	6.7	63.564	556	0	18.423	By MS/MS	By MS/MS	By MS/MS	By MS/MS	8823400	2456200	2586200	1451200	2329800	3509900	3660100	3250300	3378600	Unmodified
hylZ	Beta-N-acetylglucosaminidase	W6E774;C0MHC4;C0MC42;B4U4C3;A0A0G7ECN3;A0A0E1DRW7;A0A0D1B953;A0A0D1AE85;A0A0D0ZQ62;A0A072EK27	2	3.5	65.91	564	0	5.0884	By MS/MS	By MS/MS	By MS/MS	By matching	1754200	451010	387770	389340	526080	1740400	1076100	1905300	0	Unmodified
mlpZ	M-like protein	B4U147;A0A0D1ASQ1	2	6.7	36.606	326	0.0094271	1.2521	By MS/MS	By MS/MS	By MS/MS	By MS/MS	110930000	27949000	37079000	22031000	23868000	23827000	32370000	33604000	33334000	Unmodified
Sez_0018	Secreted antigen GbpB/SagA/PcsB, putative peptidoglycan hydrolase	C0MAF7;A0A0G6NF57;A0A0D0YTB8;A0A0D1B9D0;C0MC95;B4U5G4;A0A0D1BLA4;A0A072EHI3;A0A0E1E0L8	3	18.6	41.281	392	0	4.8081	By MS/MS	By MS/MS	By matching	By MS/MS	8159100	2024500	2942800	1440800	1751100	2138000	2098600	2061300	2272500	Unmodified
sagB	Streptolysin S biosynthesis protein SagB	C0MDQ0;C0M9K0;A0A0G7JN96;A0A0E1DTE4;A0A0D1ANJ4;A0A0D0ZI64;A0A072EGW0;B4U1J6;A0A0D1B5J2	2	13.6	35.971	316	0	4.8385	By MS/MS	By MS/MS	By matching		1960700	963520	243480	753670	0	1745900	0	1614900	0	Unmodified
sagC	Streptolysin S biosynthesis protein SagC	A0A0E1DYJ3;A0A0D1ARL9;A0A0D1A5J1;C0MDP9;B4U1J7;A0A0D0Z7X1;C0M9K1;A0A0G6MLP6;A0A072EIP5	13	49.7	40.314	354	0	150.26	By MS/MS	By MS/MS	By MS/MS	By MS/MS	186350000	43423000	60315000	35944000	46665000	71136000	78718000	70308000	73720000	Unmodified
sagD	Streptolysin S biosynthesis protein SagD	A0A072EHU8;C0MDP8;C0M9K2;A0A0G6ZT77;A0A0D1AMY4;A0A0D1BEN8;A0A0D0ZW64;B4U1J8;A0A0E1DZL1	14	49.8	51.342	452	0	70.858	By MS/MS	By MS/MS	By MS/MS	By MS/MS	91197000	23210000	28648000	15574000	23765000	43621000	47886000	40469000	42161000	Unmodified
sagG	Streptolysin S export protein SagG	A0A0E1DTD9;C0M9K5;A0A0G6NWE1;A0A0D1B5J9;C0MDP5;B4U1K1;A0A0D1ANI9;A0A0D0ZI68;A0A072EGV6;A0A0D1ATH3;A0A0D0YZP7	11	51.8	34.45	307	0	56.156	By MS/MS	By MS/MS	By MS/MS	By MS/MS	200530000	54145000	53911000	37949000	54527000	116490000	118910000	112850000	99979000	Oxidation (M)
sagH	Streptolysin S export transmembrane permease SagH	C0MDP4;C0M9K6;B4U1K2;A0A0G7A9M9;A0A0D1ARL4;A0A0D1A5J5;A0A0D0Z7Y1;A0A0E1DYJ1;A0A072EIN8	5	22.9	41.425	375	0	51.158	By MS/MS	By MS/MS	By MS/MS	By MS/MS	26620000	6937900	7627200	5430900	6624400	9339600	8496000	8792800	9108800	Unmodified
sagI	Streptolysin S export transmembrane permease SagI	B4U1K3;A0A0D1BEP1;Q8GLG8;C0MDP3;C0M9K7;A0A0G6Z3U4;A0A0E1DZK5;A0A0D1AMY0;A0A0D0ZW70;A0A072EHU2	3	13.7	41.316	372	0	30.342	By MS/MS	By MS/MS	By MS/MS	By MS/MS	14796000	4139000	4359900	2808400	3488500	4906900	5720000	4856100	5156400	Unmodified
scpC/cepA	Serine endopeptidase, lactocepin, interleukin-8 protease-like protein	A0A0D1B518;A0A0D1ARD5;A0A0E1DTB0;A0A0D0ZI42;C0MDN4;C0MA20;A0A0G7SD95;F1SX38;B4U1L6	5	4.2	177.58	1630	0	61.94	By MS/MS	By MS/MS	By MS/MS	By MS/MS	121960000	36601000	37483000	19842000	28035000	41141000	35843000	34609000	36058000	Unmodified
sdzB	Streptodornase type B	C0MEX0;C0MA54;B4U354;A0A0G7A3B6;A0A0E1DS00;A0A0D1BBG6;A0A0D1B2N0;A0A0D1AHV3;A0A072EHF2;A0A0G6MYC2	5	21.3	29.789	268	0	13.669	By MS/MS	By MS/MS	By MS/MS	By MS/MS	131060000	28135000	39519000	17779000	45623000	112460000	111160000	90554000	92671000	Oxidation (M)
sdzD	Streptodornase type D	C0MCT1;A0A0E1DSZ1;C0M9L7;B4U216;A0A0G7LR83	8	20.4	43.217	387	0	28.873	By MS/MS	By MS/MS	By MS/MS	By MS/MS	30869000	6968000	9181700	5252100	9467600	17129000	17927000	18464000	16680000	Unmodified
skc_1	Streptokinase; Skc_1 protein	C0MF92;C0M9F5;A0A0G6R8K5;A0A0D1B7I2;A0A0D1ABA5;A0A0E1E1F6;B4U591	8	30.7	48.562	430	0	41.667	By MS/MS	By MS/MS	By MS/MS	By MS/MS	72892000	18495000	22905000	15624000	15867000	18796000	21467000	21549000	21162000	Unmodified
skc_2	Uncharacterized streptokinase-like protein; Skc_2 protein	A0A0D1ANV8;A0A0D0ZUK9;A0A072ENJ9	6	28.3	45.071	392	0	16.926	By MS/MS	By MS/MS	By MS/MS	By MS/MS	28094000	7973100	7678000	5040900	7401800	15981000	13707000	13725000	13257000	Unmodified
spaZ	Protective antigen-like protein, fibrinogen-and Ig-binding protein	B4U099;A0A0E1E0B1;A0A0G7MDT7;A0A072EI19;A0A0D0ZAZ8;C0MET8;A0A0D1BK30	9	26	42.951	392	0	64.101	By MS/MS	By MS/MS	By MS/MS	By MS/MS	45368000	11023000	14475000	9839700	10031000	13225000	13912000	15755000	13543000	Unmodified
szm	SzM	C0MF89;W5ZVU4;V5NZD6;U5Y5Q1;U5Y6C6;L7ZAY0;W5ZWF1;U5Y5H9;L7ZCM0;A0A072EJK7;V5P0A8;A0A0C4W3X5;A0A0C4W3D1;A0A0C4W372;A0A0C4W0H1;A0A0D0ZAN5;L7ZE79;W5ZWM4;O68165;O33898;C0M9F8;A0A0G7SRV5;V5NZT1;L7ZCM5;A0A0C4W446	23	34.5	64.133	580	0	323.31	By MS/MS	By MS/MS	By MS/MS	By MS/MS	7556600000	1815400000	2411700000	1550000000	1779500000	2608000000	2926000000	2858300000	2728100000	Oxidation (M)
szp	SzP	B4XPA5;B4XPB5;W6A4T7;Q71EV5;Q9KI17;B4XPA0;B4XPA8;B4XPA7;B4XPA6;B4XPA9;B4XPA3;B4XPA4;A0A072EMW3;Q71EU2;Q9S6L9;M9WQG2;B4U2F2;Q83XR0;Q76K18;Q71EU5;D3JYP4;B4XPB4;B4XPB3;M1L5D6;M1KYA2;U5Y6B6;Q71EU7;M9WP34;Q71EW3;Q71EV3;V5NZL3;M1KCJ9;Q71EV2;O33899;M1LF49;M1L5C5;M1L377;M1L359;M1KYA8;M1KY88;M1KCL3;M1KCK8;C0M7H2;A0A0G6IBK6;U5Y5P4;Q71EU3;A0A0G3VRX8;Q54071;M1L5B9;M1KY82;V5P1L2;T1WHW4	3	17.8	27.924	264	0	12.378	By MS/MS	By MS/MS	By MS/MS	By MS/MS	13514000	3711300	5301400	2376600	2124700	4082800	5828300	4228700	3419700	Unmodified
tuf	Elongation factor Tu	C0MD27;C0M6S7;A0A0E1DS88;B4U3U1;A0A0G6SCC8;A0A0D1A0M4;A0A0D0ZSC2;A0A0D0Z5B3;A0A072EHB5;K9JSB2;K9JRP9;B6CEG2;B6CEG1;Q93QB5;K9JQI7;K9JSL4;H2DN64;H2DN62;H2DN60;H2DN56;A0A0G7HEC3	31	76	44.572	404	0	323.31	By MS/MS	By MS/MS	By MS/MS	By MS/MS	9126600000	2410000000	2927400000	1730400000	2058800000	4367400000	4264500000	3929800000	4025400000	Oxidation (M)

## Sheet: Peptides
Sequence	Protein name	Gene name	Length	Missed cleavages (LysC/P)	Missed cleavages (Trypsin/P)	Mass	UniProtKB Protein IDs	Charges	PEP	MaxQuant Score	Identification type H1	Identification type H2	Identification type H3	Identification type H4	Intensity	Intensity H1	Intensity H2	Intensity H3	Intensity H4	MS/MS Count	Modification
LLLSAHPVFGR	Fibronectin/fibrinogen-binding protein	fbp	11	0	0	1208.7	C0MDL5;A0A0D0Z664;C0M9T2;A0A0G5XKP7;A0A0E1DSG8;A0A0D1BAT3;A0A0D0Z3E5;A0A072EH85;F1SX43;B4U3K5	3	0.019819	53.756	By matching	By MS/MS	By matching	By matching	2050700	421170	685710	342940	600910	1	Unmodified
TAAVNPFTISDIALFEILQTQELSAK	Fibronectin/fibrinogen-binding protein	fbp	26	0	0	2819.5	C0MDL5;A0A0D0Z664	3	1.9576e-19	165.58	By MS/MS	By MS/MS	By MS/MS	By MS/MS	6772700	2035100	1900500	1108300	1728800	5	Unmodified
IGSNIPSR	Beta-N-acetylglucosaminidase	hylZ	8	0	0	842.461	W6E774;C0MHC4;C0MC42;B4U4C3;A0A0G7ECN3;A0A0E1DRW7;A0A0D1B953;A0A0D1AE85;A0A0D0ZQ62;A0A072EK27	2	0.031006	97.431	By MS/MS	By MS/MS	By MS/MS	By matching	582560	118570	133180	145780	185040	1	Unmodified
SPFLCQPDYQVR	Beta-N-acetylglucosaminidase	hylZ	12	0	0	1508.71	W6E774;C0MHC4;C0MC42;B4U4C3;A0A0G7ECN3;A0A0E1DRW7;A0A0D1B953;A0A0D1AE85;A0A0D0ZQ62;A0A072EK27	2	2.7017e-06	143.42	By MS/MS	By matching	By MS/MS	By matching	1171600	332450	254590	243560	341040	2	Unmodified
EEVADLTAKLEKLK	M-like protein	mlpZ	14	2	2	1585.89	B4U147	2	0.03322	55.291	By MS/MS	By matching	By matching	By matching	99642000	25812000	33552000	19236000	21042000	1	Unmodified
VQELEATK	M-like protein	mlpZ	8	0	0	916.487	B4U147;A0A0D1ASQ1	2	0.017297	88.177	By matching	By MS/MS	By MS/MS	By MS/MS	11285000	2136800	3526700	2795200	2825900	3	Unmodified
CHHLSDQEDIR	Streptolysin S biosynthesis protein SagB	sagB	11	0	0	1408.62	C0MDQ0;C0M9K0;A0A0G7JN96;A0A0E1DTE4;A0A0D1ANJ4;A0A0D0ZI64;A0A072EGW0;B4U1J6;A0A0D1B5J2	2;3	5.5317e-05	136.81	By MS/MS	By MS/MS	By matching		692840	250370	243480	198990	0	2	Unmodified
TSVAEFFTDSAVTTFSNSDYFEDRANTIALPK	Streptolysin S biosynthesis protein SagB	sagB	32	0	1	3543.67	C0MDQ0;C0M9K0;A0A0G7JN96;A0A0E1DTE4;A0A0D1ANJ4;A0A0D0ZI64;A0A072EGW0	4	0.0026921	34.775	By MS/MS		By matching		1267800	713150	0	554680	0	1	Unmodified
DTAPVLFISDSSYVNESAELLAK	Streptolysin S biosynthesis protein SagC	sagC	23	0	0	2468.23	A0A0E1DYJ3;A0A0D1ARL9;A0A0D1A5J1;C0MDP9;B4U1J7;A0A0D0Z7X1;C0M9K1;A0A0G6MLP6;A0A072EIP5	3	1.0512e-08	116.39	By MS/MS	By MS/MS	By MS/MS	By MS/MS	3995000	916360	1011000	988760	1078900	6	Unmodified
EAYYSIISDWFNGK	Streptolysin S biosynthesis protein SagC	sagC	14	0	0	1691.78	A0A0E1DYJ3;A0A0D1ARL9;A0A0D1A5J1;C0MDP9;B4U1J7;A0A0D0Z7X1;C0M9K1;A0A0G6MLP6;A0A072EIP5	2	1.3244e-15	187.74	By MS/MS	By MS/MS	By matching	By MS/MS	3315400	1087400	995580	461500	770910	3	Unmodified
GLWDFNEAVLDIAQEPQALK	Streptolysin S biosynthesis protein SagC	sagC	20	0	0	2256.14	A0A0E1DYJ3;A0A0D1ARL9;A0A0D1A5J1;C0MDP9;B4U1J7;A0A0D0Z7X1;C0M9K1;A0A0G6MLP6;A0A072EIP5	2;3	8.8361e-24	193.47	By MS/MS	By MS/MS	By MS/MS	By MS/MS	38955000	10043000	12933000	7574200	8404900	11	Unmodified
HLNLNLQVASDELK	Streptolysin S biosynthesis protein SagC	sagC	14	0	0	1592.85	A0A0E1DYJ3;A0A0D1ARL9;A0A0D1A5J1;C0MDP9;B4U1J7;A0A0D0Z7X1;C0M9K1;A0A0G6MLP6;A0A072EIP5	2;3	1.2134e-67	278.36	By MS/MS	By MS/MS	By MS/MS	By MS/MS	19870000	4679900	6937300	3494400	4757900	9	Unmodified
IVQFDDTFCFR	Streptolysin S biosynthesis protein SagC	sagC	11	0	0	1446.66	A0A0E1DYJ3;A0A0D1ARL9;A0A0D1A5J1;C0MDP9;B4U1J7;A0A0D0Z7X1;C0M9K1;A0A0G6MLP6;A0A072EIP5	2	3.3355e-06	142.1	By MS/MS	By MS/MS	By MS/MS	By matching	2262700	415130	621510	400540	825520	3	Unmodified
LADYQSIVICQGR	Streptolysin S biosynthesis protein SagC	sagC	13	0	0	1521.76	A0A0E1DYJ3;A0A0D1ARL9;A0A0D1A5J1;C0MDP9;B4U1J7;A0A0D0Z7X1;C0M9K1;A0A0G6MLP6;A0A072EIP5	2	0.00033811	123.68	By MS/MS	By MS/MS	By MS/MS	By MS/MS	5268400	1338200	1725100	859590	1345600	4	Unmodified
LQDHTLYQR	Streptolysin S biosynthesis protein SagC	sagC	9	0	0	1172.59	A0A0E1DYJ3;A0A0D1ARL9;A0A0D1A5J1;C0MDP9;B4U1J7;A0A0D0Z7X1;C0M9K1;A0A0G6MLP6;A0A072EIP5	2;3	2.0027e-15	196.52	By MS/MS	By MS/MS	By MS/MS	By MS/MS	28812000	3242600	9243700	5944200	10382000	6	Unmodified
LRYEDQQISTREIVK	Streptolysin S biosynthesis protein SagC	sagC	15	0	2	1877	A0A0E1DYJ3;A0A0D1ARL9;A0A0D1A5J1;C0MDP9;B4U1J7;A0A0D0Z7X1;C0M9K1;A0A0G6MLP6;A0A072EIP5	4	0.014132	50.102	By MS/MS	By MS/MS	By MS/MS	By MS/MS	12608000	3098800	4671000	2198400	2639600	4	Unmodified
MLIQETDVTSR	Streptolysin S biosynthesis protein SagC	sagC	11	0	0	1291.64	A0A0E1DYJ3;A0A0D1ARL9;A0A0D1A5J1;C0MDP9;B4U1J7;A0A0D0Z7X1;C0M9K1;A0A0G6MLP6	2	0.012886	72.531	By MS/MS	By MS/MS	By matching		1001900	275360	527520	199050	0	0	Unmodified
MSNSQTQGALAK	Streptolysin S biosynthesis protein SagC	sagC	12	0	0	1234.6	A0A0E1DYJ3;A0A0D1ARL9;A0A0D1A5J1;C0MDP9;B4U1J7;A0A0D0Z7X1;A0A072EIP5	2	2.1646e-16	190.35	By MS/MS	By MS/MS	By MS/MS	By MS/MS	5505700	1085400	1730300	1149100	1540900	1	Unmodified
TLESDLFAK	Streptolysin S biosynthesis protein SagC	sagC	9	0	0	1022.53	A0A0E1DYJ3;A0A0D1ARL9;A0A0D1A5J1;C0MDP9;B4U1J7;A0A0D0Z7X1;C0M9K1;A0A0G6MLP6;A0A072EIP5	2	0.003484	111.61	By MS/MS	By MS/MS	By MS/MS	By MS/MS	39489000	10586000	11856000	8139400	8908200	8	Unmodified
VIDTDTYEK	Streptolysin S biosynthesis protein SagC	sagC	9	0	0	1082.51	A0A0E1DYJ3;A0A0D1ARL9;A0A0D1A5J1;C0M9K1;A0A0G6MLP6	2	0.00059589	131.62	By MS/MS	By MS/MS	By matching	By MS/MS	15048000	3454900	5111100	2979600	3502400	3	Unmodified
VLTGNYHFIAESGQAK	Streptolysin S biosynthesis protein SagC	sagC	16	0	0	1733.87	A0A0E1DYJ3;A0A0D1ARL9;A0A0D1A5J1;C0MDP9;B4U1J7;A0A0D0Z7X1;C0M9K1;A0A0G6MLP6;A0A072EIP5	3	0.023608	43.592	By MS/MS	By MS/MS	By MS/MS	By matching	10216000	3200500	2951600	1554700	2508900	4	Unmodified
DSLYEIIPIDMTVGEDNPLYTFGIILK	Streptolysin S biosynthesis protein SagD	sagD	27	0	0	3068.57	A0A072EHU8;C0MDP8;C0M9K2;A0A0G6ZT77;A0A0D1AMY4;A0A0D1BEN8;A0A0D0ZW64;B4U1J8;A0A0E1DZL1	3	6.306e-05	62.193	By MS/MS	By MS/MS	By MS/MS	By MS/MS	7727600	2234000	2087100	1508400	1898200	4	Unmodified
ELSQTDPVMPLEYLQVFTQEQIDR	Streptolysin S biosynthesis protein SagD	sagD	24	0	0	2878.41	A0A072EHU8;C0MDP8;C0M9K2;A0A0G6ZT77;A0A0D1AMY4;A0A0D1BEN8;A0A0D0ZW64;B4U1J8;A0A0E1DZL1	3	1.5635e-05	86.508		By MS/MS	By MS/MS		1229400	0	832580	396850	0	4	Unmodified
KPCPRVIIDDPEILALLEEARLGK	Streptolysin S biosynthesis protein SagD	sagD	24	1	3	2744.53	A0A072EHU8;C0MDP8;C0M9K2;A0A0G6ZT77;A0A0D1AMY4;B4U1J8	4;5	1.495e-06	91.964	By MS/MS	By MS/MS	By MS/MS	By MS/MS	8116500	2902600	3295400	648510	1270000	8	Unmodified
MVTQDDVLGWVK	Streptolysin S biosynthesis protein SagD	sagD	12	0	0	1389.7	A0A072EHU8;C0MDP8;C0M9K2;A0A0G6ZT77;A0A0D1AMY4;A0A0D1BEN8;A0A0D0ZW64;B4U1J8;A0A0E1DZL1	2	2.7569e-15	179.67	By MS/MS	By MS/MS	By MS/MS	By MS/MS	11357000	3222200	3664000	2045000	2425900	5	Unmodified
QFGGVTNAFVHPMP	Streptolysin S biosynthesis protein SagD	sagD	14	0	0	1500.72	A0A072EHU8;C0MDP8;C0M9K2;A0A0G6ZT77;A0A0D1AMY4;A0A0D1BEN8;A0A0D0ZW64;B4U1J8;A0A0E1DZL1	2	0.00036694	120.59	By MS/MS	By MS/MS	By matching	By MS/MS	1984000	401020	701790	235590	645610	4	Unmodified
QFIGELSQVSYHIIGYGSHYEEALIK	Streptolysin S biosynthesis protein SagD	sagD	26	0	0	2980.5	A0A072EHU8;C0MDP8;C0M9K2;A0A0G6ZT77;A0A0D1AMY4;A0A0D1BEN8;A0A0D0ZW64;B4U1J8;A0A0E1DZL1	4	0.00011636	59.614	By MS/MS	By MS/MS	By MS/MS	By MS/MS	12166000	3725600	3052600	2464400	2923800	6	Unmodified
SNEGPYLLFGVQAGLDPK	Streptolysin S biosynthesis protein SagD	sagD	18	0	0	1903.97	A0A072EHU8;C0MDP8;C0M9K2;A0A0G6ZT77;A0A0D1AMY4	2	6.9782e-06	136.61	By MS/MS	By MS/MS	By MS/MS	By MS/MS	3623600	920490	1196800	688850	817420	4	Unmodified
SVTGQMPDYHK	Streptolysin S biosynthesis protein SagD	sagD	11	0	0	1261.58	A0A072EHU8;C0MDP8;C0M9K2;A0A0G6ZT77;A0A0D1AMY4;A0A0D1BEN8;A0A0D0ZW64;B4U1J8;A0A0E1DZL1	2	0.0007834	108.98	By MS/MS	By MS/MS	By MS/MS	By MS/MS	2079300	485180	526180	464200	603740	4	Unmodified
TLLAYTK	Streptolysin S biosynthesis protein SagD	sagD	7	0	0	808.469	A0A072EHU8;C0MDP8;C0M9K2;A0A0G6ZT77;A0A0D1AMY4;A0A0D1BEN8;A0A0D0ZW64;B4U1J8;A0A0E1DZL1	2	0.020756	96.19	By matching	By MS/MS			3073100	1342200	1730900	0	0	1	Unmodified
VIIDDPEILALLEEAR	Streptolysin S biosynthesis protein SagD	sagD	16	0	0	1807.99	A0A072EHU8;C0MDP8;C0M9K2;A0A0G6ZT77;A0A0D1AMY4;A0A0D1BEN8;A0A0D0ZW64;B4U1J8;A0A0E1DZL1	2;3	2.568e-11	173.33	By MS/MS	By MS/MS	By MS/MS	By MS/MS	11171000	2358900	3587300	1670700	3554500	8	Unmodified
VSPNAVFLDITPPEASEK	Streptolysin S biosynthesis protein SagD	sagD	18	0	0	1912.98	A0A072EHU8;C0MDP8;C0M9K2;A0A0G6ZT77;A0A0D1AMY4;A0A0D1BEN8;A0A0D0ZW64;B4U1J8;A0A0E1DZL1	2	2.0434e-10	156.08	By MS/MS	By MS/MS	By matching	By MS/MS	3864000	894660	1405700	828430	735160	5	Unmodified
WEAFEPLISGEVRLSDLTSHAGK	Streptolysin S biosynthesis protein SagD	sagD	23	0	1	2541.29	A0A072EHU8;A0A0D1BEN8;A0A0D0ZW64	3	0.0061161	43.696	By matching		By matching	By MS/MS	2682400	709640	0	862260	1110500	1	Unmodified
YATVIAGELLSDR	Streptolysin S biosynthesis protein SagD	sagD	13	0	0	1406.74	A0A072EHU8;C0MDP8;C0M9K2;A0A0G6ZT77;A0A0D1AMY4;A0A0D1BEN8;A0A0D0ZW64;B4U1J8;A0A0E1DZL1	2	6.0596e-15	186.51	By MS/MS	By MS/MS	By MS/MS	By MS/MS	14607000	2456800	4326500	2354500	5469100	4	Unmodified
YLGESIER	Streptolysin S biosynthesis protein SagD	sagD	8	0	0	965.482	A0A072EHU8;C0MDP8;C0M9K2;A0A0G6ZT77;A0A0D1AMY4;A0A0D1BEN8;A0A0D0ZW64;B4U1J8;A0A0E1DZL1	2	0.043504	72.879	By MS/MS	By MS/MS	By MS/MS	By matching	7515200	1556800	2241100	1406500	2310700	3	Unmodified
LMDNEHEAVLLIEHEDIGSVVR	Streptolysin S export protein SagG	sagG	22	0	0	2517.25	A0A0E1DTD9	3;4	9.4368e-05	78.531	By MS/MS	By MS/MS	By MS/MS	By MS/MS	11143000	2195900	4001700	1929700	3015600	7	Oxidation (M)
AIDHVSLTIEEGRIYGLLGPNGAGK	Streptolysin S export protein SagG	sagG	25	0	1	2579.37	A0A0E1DTD9;C0M9K5;A0A0G6NWE1;A0A0D1B5J9;C0MDP5;B4U1K1;A0A0D1ANI9;A0A0D0ZI68;A0A072EGV6	3;4	1.5501e-07	96.455	By MS/MS	By MS/MS	By MS/MS	By MS/MS	19546000	5045300	7116100	3298700	4086400	10	Unmodified
HLNLEEIFLHLTGK	Streptolysin S export protein SagG	sagG	14	0	0	1662.91	A0A0E1DTD9;C0M9K5;A0A0G6NWE1;A0A0D1B5J9;C0MDP5;B4U1K1;A0A0D1ANI9;A0A0D0ZI68;A0A072EGV6	3	2.3145e-05	134.06	By MS/MS	By MS/MS	By MS/MS	By MS/MS	24127000	9907900	4767200	4707000	4745200	6	Unmodified
IGYVPQDIAVYPDLTAYENVELFGSLYGLK	Streptolysin S export protein SagG	sagG	30	0	0	3346.7	A0A0E1DTD9;C0M9K5;A0A0G6NWE1	4	0.0011163	45.193	By MS/MS	By MS/MS		By MS/MS	5039600	1571400	2101600	0	1366500	4	Unmodified
IYGLLGPNGAGK	Streptolysin S export protein SagG	sagG	12	0	0	1158.64	A0A0E1DTD9;C0M9K5;A0A0G6NWE1;A0A0D1B5J9;C0MDP5;B4U1K1;A0A0D1ANI9;A0A0D0ZI68;A0A072EGV6	2	0.014285	72.2	By MS/MS	By MS/MS	By matching	By matching	3197300	835340	805280	638420	918310	2	Unmodified
LIIFDEPTVGIDPQSR	Streptolysin S export protein SagG	sagG	16	0	0	1798.95	A0A0E1DTD9;C0M9K5;A0A0G6NWE1;A0A0D1B5J9;C0MDP5;B4U1K1;A0A0D1ANI9;A0A0D0ZI68;A0A072EGV6;A0A0D1ATH3;A0A0D0YZP7	2;3	2.4271e-05	130.27	By MS/MS	By MS/MS	By MS/MS	By MS/MS	38345000	7961900	12406000	7038600	10939000	9	Unmodified
NHILESIR	Streptolysin S export protein SagG	sagG	8	0	0	980.54	A0A0E1DTD9;C0M9K5;A0A0G6NWE1;A0A0D1B5J9;C0MDP5;B4U1K1;A0A0D1ANI9;A0A0D0ZI68;A0A072EGV6	2;3	0.011183	99.815	By MS/MS	By MS/MS	By MS/MS	By MS/MS	20576000	4761600	6613200	3012500	6188700	5	Unmodified
QLTDAHIAFSEIR	Streptolysin S export protein SagG	sagG	13	0	0	1499.77	A0A0E1DTD9;C0M9K5;A0A0G6NWE1;A0A0D1B5J9;C0MDP5;B4U1K1;A0A0D1ANI9;A0A0D0ZI68;A0A072EGV6	2;3	1.1406e-06	155.14	By MS/MS	By MS/MS	By MS/MS	By MS/MS	33198000	7618500	9805900	5557700	10216000	9	Unmodified
RYESDFTK	Streptolysin S export protein SagG	sagG	8	0	1	1044.49	A0A0E1DTD9;C0M9K5;A0A0G6NWE1;A0A0D1B5J9	2	0.0053084	126.24	By MS/MS	By MS/MS	By MS/MS	By MS/MS	7897200	1283000	2618500	1421700	2573900	4	Unmodified
SLEFVGLK	Streptolysin S export protein SagG	sagG	8	0	0	891.507	A0A0E1DTD9;C0M9K5;A0A0G6NWE1;A0A0D1B5J9;C0MDP5;B4U1K1;A0A0D1ANI9;A0A0D0ZI68;A0A072EGV6	2	0.0054444	114.5	By MS/MS	By MS/MS	By MS/MS	By MS/MS	26914000	9965800	652740	8141600	8154100	8	Unmodified
SQASQFPSQFSGGMK	Streptolysin S export protein SagG	sagG	15	0	0	1585.72	A0A0E1DTD9;C0M9K5;A0A0G6NWE1;A0A0D1B5J9;C0MDP5;B4U1K1;A0A0D1ANI9;A0A0D0ZI68;A0A072EGV6	2	1.669e-30	209.53	By MS/MS	By MS/MS	By MS/MS	By MS/MS	10547000	2998100	3022400	2202900	2323300	4	Unmodified
IDYIASSSVQTSK	Streptolysin S export transmembrane permease SagH	sagH	13	0	0	1397.7	C0MDP4;C0M9K6;B4U1K2;A0A0G7A9M9;A0A0D1ARL4;A0A0D1A5J5;A0A0D0Z7Y1;A0A0E1DYJ1;A0A072EIN8	2	1.042e-15	188.09	By MS/MS	By MS/MS	By MS/MS	By MS/MS	2371600	628020	842710	434890	465960	5	Unmodified
SDQNIEVTTNSINQQNADLINMLVNIYVDNAK	Streptolysin S export transmembrane permease SagH	sagH	32	0	0	3590.75	C0MDP4;C0M9K6;B4U1K2;A0A0G7A9M9;A0A0D1ARL4;A0A0D1A5J5;A0A0E1DYJ1;A0A072EIN8	3;4	3.293e-15	111.82	By MS/MS	By MS/MS	By MS/MS	By MS/MS	6650000	1842000	1789500	1391600	1626800	7	Unmodified
SSFNTAATVPK	Streptolysin S export transmembrane permease SagH	sagH	11	0	0	1121.57	C0MDP4;C0M9K6;B4U1K2;A0A0G7A9M9;A0A0D1ARL4;A0A0D1A5J5;A0A0D0Z7Y1;A0A0E1DYJ1;A0A072EIN8	2	0.0016015	104.94	By MS/MS	By MS/MS	By MS/MS	By MS/MS	4108800	1172200	734730	813140	1388800	4	Unmodified
TYDSIANLYPEAISNIK	Streptolysin S export transmembrane permease SagH	sagH	17	0	0	1910.96	C0MDP4;C0M9K6;B4U1K2;A0A0G7A9M9;A0A0D1ARL4;A0A0D1A5J5;A0A0D0Z7Y1	2	3.0296e-22	194.05	By MS/MS	By MS/MS	By MS/MS	By MS/MS	4625700	1137000	1421100	843770	1223800	4	Unmodified
VSEGALTAALEVK	Streptolysin S export transmembrane permease SagH	sagH	13	0	0	1286.71	C0MDP4;C0M9K6;B4U1K2;A0A0G7A9M9;A0A0D1ARL4;A0A0D1A5J5;A0A0D0Z7Y1;A0A0E1DYJ1;A0A072EIN8	2	0.0044591	82.515	By matching	By matching	By matching	By MS/MS	8864300	2158700	2839100	1947500	1919000	1	Unmodified
AQANYLLENYNIIGDAAAGSQEVFK	Streptolysin S export transmembrane permease SagI	sagI	25	0	0	2698.32	B4U1K3;A0A0D1BEP1	3	1.9206e-15	158.89	By MS/MS	By MS/MS	By MS/MS	By MS/MS	7560300	1768500	2654200	1367900	1769800	6	Unmodified
EITLADRSQSK	Streptolysin S export transmembrane permease SagI	sagI	11	0	1	1246.65	B4U1K3;A0A0D1BEP1;Q8GLG8;C0MDP3;C0M9K7;A0A0G6Z3U4;A0A0E1DZK5;A0A0D1AMY0;A0A0D0ZW70;A0A072EHU2	2	2.1712e-10	171.67	By matching	By MS/MS	By MS/MS	By MS/MS	2909200	750020	850640	611240	697280	3	Unmodified
TLEAVLTIEPGFGEK	Streptolysin S export transmembrane permease SagI	sagI	15	0	0	1602.85	B4U1K3;A0A0D1BEP1;Q8GLG8;C0MDP3;C0M9K7;A0A0G6Z3U4;A0A0E1DZK5;A0A0D1AMY0;A0A0D0ZW70;A0A072EHU2	2	1.1347e-09	159.41	By MS/MS	By MS/MS	By MS/MS	By MS/MS	4326300	1620500	855030	829280	1021500	4	Unmodified
AAGIQYGVWLSDK	Serine endopeptidase, lactocepin, interleukin-8 protease-like protein	scpC/cepA	13	0	0	1406.72	A0A0D1B518;A0A0D1ARD5;A0A0E1DTB0;A0A0D0ZI42;C0MDN4;C0MA20;A0A0G7SD95;F1SX38;B4U1L6	2	0.050327	63.754	By matching	By matching	By matching	By MS/MS	8319400	2180000	2526500	1535500	2077300	0	Unmodified
GQAGILR	Serine endopeptidase, lactocepin, interleukin-8 protease-like protein	scpC/cepA	7	0	0	713.418	A0A0D1B518;A0A0D1ARD5	2	0.010566	114.02	By MS/MS	By MS/MS	By MS/MS	By MS/MS	3772300	641530	811650	722770	1596400	4	Unmodified
TEGAWNRGYK	Serine endopeptidase, lactocepin, interleukin-8 protease-like protein	scpC/cepA	10	0	1	1180.56	A0A0D1B518;A0A0D1ARD5;A0A0E1DTB0;A0A0D0ZI42;C0MDN4;C0MA20;A0A0G7SD95;F1SX38;B4U1L6	2	5.0676e-06	150.81	By MS/MS	By MS/MS	By MS/MS	By MS/MS	21093000	5778700	6419200	4716900	4178100	4	Unmodified
VIAVIDTGIDASHHAMRITNPAAAK	Serine endopeptidase, lactocepin, interleukin-8 protease-like protein	scpC/cepA	25	0	1	2571.36	A0A0D1B518;A0A0D1ARD5;A0A0E1DTB0;A0A0D0ZI42;C0MDN4;C0MA20;A0A0G7SD95	4	0.010653	33.656	By MS/MS	By MS/MS	By matching	By MS/MS	23108000	8183900	7996200	2098400	4829400	4	Unmodified
VVFAHNYVENNDK	Serine endopeptidase, lactocepin, interleukin-8 protease-like protein	scpC/cepA	13	0	0	1547.74	A0A0D1B518;A0A0D1ARD5;A0A0E1DTB0;A0A0D0ZI42;C0MDN4;C0MA20;A0A0G7SD95;F1SX38;B4U1L6	2;3	4.2712e-57	243.37	By MS/MS	By MS/MS	By MS/MS	By MS/MS	65669000	19816000	19730000	10769000	15354000	16	Unmodified
MNKQSMTHFSKK	Streptodornase type B	sdzB	12	2	2	1465.72	C0MEX0;C0MA54;B4U354;A0A0G7A3B6;A0A0E1DS00;A0A0D1BBG6;A0A0D1B2N0;A0A0D1AHV3;A0A072EHF2	2	0.023873	57.225	By MS/MS	By MS/MS	By MS/MS	By MS/MS	121500000	25935000	36618000	16511000	42434000	5	Oxidation (M)
MSYSPLDELGR	Streptodornase type B	sdzB	11	0	0	1266.59	C0MEX0;C0MA54;B4U354;A0A0G7A3B6;A0A0E1DS00;A0A0D1BBG6;A0A0D1B2N0;A0A0D1AHV3;A0A072EHF2	2	0.015862	73.666	By matching	By MS/MS	By matching	By matching	2251300	486470	709570	351360	703900	1	Unmodified
NQNPSGWIGNPR	Streptodornase type B	sdzB	12	0	0	1338.64	C0MEX0;C0MA54;B4U354;A0A0G7A3B6;A0A0E1DS00;A0A0D1BBG6;A0A0D1B2N0;A0A0D1AHV3;A0A072EHF2	2	5.3182e-11	176.05	By MS/MS	By MS/MS	By MS/MS	By MS/MS	2603000	643990	666910	398400	893700	5	Unmodified
SHLIADSLGGAALR	Streptodornase type B	sdzB	14	0	0	1379.75	C0MEX0;C0MA54;B4U354;A0A0G7A3B6;A0A0E1DS00;A0A0D1BBG6;A0A0D1B2N0;A0A0D1AHV3;A0A072EHF2	2	0.00062358	110.25	By matching	By matching	By matching	By MS/MS	2115200	443480	353870	518500	799350	1	Unmodified
VNAITGTR	Streptodornase type B	sdzB	8	0	0	830.461	C0MEX0;C0MA54;B4U354;A0A0G7A3B6;A0A0E1DS00;A0A0D1BBG6;A0A0D1B2N0;A0A0D1AHV3;A0A0G6MYC2	2	0.018212	88.37	By MS/MS	By matching		By MS/MS	2587800	625410	1170600	0	791780	2	Unmodified
AVPIYSGSELLPR	Streptodornase type D	sdzD	13	0	0	1400.77	C0MCT1;A0A0E1DSZ1;C0M9L7;B4U216;A0A0G7LR83	2	0.038804	62.088	By matching	By matching	By MS/MS	By matching	2589500	670370	534170	600450	784490	1	Unmodified
AVPIYSGSELLPRAVVVSALSSDGK	Streptodornase type D	sdzD	25	0	1	2514.37	C0MCT1;A0A0E1DSZ1;C0M9L7;B4U216;A0A0G7LR83	3	0.00024681	54.559	By MS/MS	By matching		By MS/MS	5531200	2262800	1784500	0	1483800	2	Unmodified
LATEANYLHSK	Streptodornase type D	sdzD	11	0	0	1245.64	C0MCT1;A0A0E1DSZ1	2;3	1.4501e-09	160.72	By matching	By MS/MS	By MS/MS	By MS/MS	5100500	698160	1642200	1198200	1562000	5	Unmodified
NGYLFDR	Streptodornase type D	sdzD	7	0	0	883.419	C0MCT1;A0A0E1DSZ1;C0M9L7;B4U216;A0A0G7LR83	2	0.053193	78.77		By matching	By MS/MS	By matching	2619000	0	849350	764590	1005000	1	Unmodified
NNLITGTR	Streptodornase type D	sdzD	8	0	0	887.482	C0MCT1;A0A0E1DSZ1;C0M9L7;B4U216;A0A0G7LR83	2	0.01305	96.668	By matching	By MS/MS	By MS/MS	By matching	6425800	1212600	1750800	1233600	2228700	2	Unmodified
SHLIADSLGGR	Streptodornase type D	sdzD	11	0	0	1124.59	C0MCT1;A0A0E1DSZ1;C0M9L7;B4U216;A0A0G7LR83	2	0.0015559	105.2	By MS/MS	By MS/MS	By MS/MS	By MS/MS	1596200	370190	468840	291490	465640	4	Unmodified
SHLIADSLGGRPFR	Streptodornase type D	sdzD	14	0	1	1524.82	C0MCT1;A0A0E1DSZ1;C0M9L7;B4U216;A0A0G7LR83	3	0.028559	60.301	By matching	By matching	By MS/MS	By matching	4977800	1294700	1371500	788120	1523500	1	Unmodified
VVEMTEQEALNRGK	Streptodornase type D	sdzD	14	0	1	1602.8	C0MCT1;A0A0E1DSZ1;C0M9L7;B4U216;A0A0G7LR83	2	3.4741e-16	190.34	By MS/MS	By MS/MS	By MS/MS	By MS/MS	2029500	459150	780290	375600	414500	5	Unmodified
NGELEARSAQFEQEIQVLASQIIARNEK	Secreted antigen GbpB/SagA/PcsB, putative peptidoglycan hydrolase	Sez_0018	28	0	2	3170.63	C0MAF7;A0A0G6NF57;A0A0D0YTB8;C0MC95;B4U5G4;A0A0D1BLA4;A0A072EHI3	4	0.0061709	33.594	By MS/MS	By MS/MS	By matching	By MS/MS	3257100	937490	1037700	627850	654070	5	Unmodified
QQENQEAINTIASNITAIESNQVALK	Secreted antigen GbpB/SagA/PcsB, putative peptidoglycan hydrolase	Sez_0018	26	0	0	2826.44	C0MAF7;A0A0G6NF57;A0A0D0YTB8;A0A0D1B9D0;B4U5G4;A0A0D1BLA4;A0A072EHI3;A0A0E1E0L8	3	5.5677e-05	63.823		By MS/MS			652420	0	652420	0	0	1	Unmodified
TLQSQVSSLQSEQERLVAK	Secreted antigen GbpB/SagA/PcsB, putative peptidoglycan hydrolase	Sez_0018	19	0	1	2130.13	C0MAF7;A0A0G6NF57;A0A0D0YTB8;A0A0D1B9D0;C0MC95	3	0.047101	26.837	By matching	By matching	By matching	By MS/MS	4249600	1087000	1252700	812930	1097000	1	Unmodified
AGNPIQDSDAVAVTQHVK	Streptokinase; Skc_1 protein	skc;skc_1	18	0	0	1848.93	C0MF92;C0M9F5;A0A0G6R8K5;A0A0D1B7I2;A0A0D1ABA5	3	0.02358	40.616	By matching	By matching	By MS/MS	By MS/MS	12466000	3183700	3847800	2661900	2772100	2	Unmodified
ASTAEILSTDHFTTPIK	Streptokinase; Skc_1 protein	skc;skc_1	17	0	0	1830.94	C0MF92;C0M9F5;A0A0G6R8K5;A0A0D1B7I2;A0A0D1ABA5	2;3	2.1809e-06	142.4	By MS/MS	By MS/MS	By MS/MS	By MS/MS	21195000	6032300	6814300	4601100	3747200	5	Unmodified
DINDDYSTTYRPVTIYQQDK	Streptokinase; Skc_1 protein	skc;skc_1	20	0	1	2434.13	C0MF92;A0A0D1B7I2;A0A0E1E1F6	3	0.0015263	58.246	By matching	By matching	By matching	By MS/MS	4103000	878020	1429600	894280	901120	1	Unmodified
DNGQLVNVDVTDSLGK	Streptokinase; Skc_1 protein	skc;skc_1	16	0	0	1672.83	C0MF92;C0M9F5;A0A0G6R8K5;A0A0D1B7I2	2	3.8138e-06	142.4	By MS/MS	By MS/MS	By MS/MS	By MS/MS	5563500	1244200	1830500	1250300	1238500	4	Unmodified
LVQDVIDPSAESFK	Streptokinase; Skc_1 protein	skc;skc_1	14	0	0	1546.79	C0MF92;C0M9F5;A0A0G6R8K5;A0A0D1B7I2;A0A0D1ABA5;A0A0E1E1F6;B4U591	2	0.0011353	97.291	By MS/MS	By MS/MS	By MS/MS	By MS/MS	16761000	4124800	4574400	3741100	4321000	8	Unmodified
QQQLINEYTFK	Streptokinase; Skc_1 protein	skc;skc_1	11	0	0	1410.71	C0MF92;C0M9F5;A0A0G6R8K5;A0A0D1B7I2;A0A0D1ABA5;A0A0E1E1F6;B4U591	2	0.033859	65.842	By matching	By matching	By MS/MS	By matching	6324000	1706800	2196000	1261200	1160000	2	Unmodified
THEAITTETIDK	Streptokinase; Skc_1 protein	skc;skc_1	12	0	0	1357.67	C0MF92;C0M9F5;A0A0G6R8K5;A0A0D1ABA5;B4U591	2	6.7925e-22	193.62	By MS/MS	By MS/MS	By MS/MS	By MS/MS	2778500	653470	1056500	452840	615680	4	Unmodified
YDVNNPISYATHSDSVVETYFISK	Streptokinase; Skc_1 protein	skc;skc_1	24	0	0	2748.29	C0MF92;C0M9F5;A0A0G6R8K5;A0A0D1ABA5	3	3.0615e-09	121.91	By matching	By MS/MS	By MS/MS	By MS/MS	3700600	672120	1155700	761120	1111700	4	Unmodified
EEIYGQHLGTRQAVLEALK	Uncharacterized streptokinase-like protein; Skc_2 protein	skc_2	19	0	1	2154.14	A0A0D1ANV8;A0A0D0ZUK9;A0A072ENJ9	3	0.003566	50.966		By MS/MS			819370	0	819370	0	0	1	Unmodified
RDFIEIPITEEGFTIPTLK	Uncharacterized streptokinase-like protein; Skc_2 protein	skc_2	19	0	1	2218.19	A0A0D1ANV8;A0A0D0ZUK9	3	0.00014754	81.639	By MS/MS	By matching	By MS/MS	By MS/MS	6810700	3142200	192010	1789100	1687300	7	Unmodified
SFDHADFINEVYFVTTTNTSLPR	Uncharacterized streptokinase-like protein; Skc_2 protein	skc_2	23	0	0	2673.27	A0A0D1ANV8;A0A0D0ZUK9;A0A072ENJ9	3	0.04904	23.399	By MS/MS	By matching	By matching		793460	324540	343190	125730	0	1	Unmodified
SLEEFHVLK	Uncharacterized streptokinase-like protein; Skc_2 protein	skc_2	9	0	0	1100.59	A0A0D1ANV8;A0A0D0ZUK9;A0A072ENJ9	2;3	0.00017882	143.37	By MS/MS	By MS/MS	By MS/MS	By MS/MS	10888000	2495100	3105500	1722800	3564600	8	Unmodified
VGDTITQEDLRASAEELFNQTDLNYHGYMIK	Uncharacterized streptokinase-like protein; Skc_2 protein	skc_2	31	0	1	3570.69	A0A0D1ANV8;A0A0D0ZUK9;A0A072ENJ9	4	1.8864e-10	91.202	By MS/MS	By MS/MS	By matching	By MS/MS	5133700	1224000	2211300	647830	1050600	7	Unmodified
VSFVTLPDTR	Uncharacterized streptokinase-like protein; Skc_2 protein	skc_2	10	0	0	1133.61	A0A0D1ANV8;A0A0D0ZUK9	2	0.014753	80.014	By matching	By matching	By MS/MS	By matching	3648500	787300	1006500	755310	1099400	1	Unmodified
AAADQALAEANVR	Protective antigen-like protein, fibrinogen-and Ig-binding protein	spaZ	13	0	0	1298.66	B4U099;A0A0E1E0B1	2	0.0019539	96.673	By MS/MS	By MS/MS	By MS/MS	By MS/MS	1612200	356860	488460	219160	547760	3	Unmodified
AAADQALAEANVRVSELEQQVAAANNRVVDLEAQLAEK	Protective antigen-like protein, fibrinogen-and Ig-binding protein	spaZ	38	0	2	4004.06	B4U099	4;5	8.3121e-06	52.872	By MS/MS	By MS/MS	By MS/MS	By MS/MS	9287900	2682800	2565000	2015800	2024200	12	Unmodified
AQAEADRLSQAVDSLGRLTNSAK	Protective antigen-like protein, fibrinogen-and Ig-binding protein	spaZ	23	0	2	2400.24	B4U099;A0A0E1E0B1	3	6.2725e-11	138.82	By MS/MS	By MS/MS	By MS/MS	By MS/MS	3987100	857220	1337000	907020	885910	8	Unmodified
LAEIDQLTQDK	Protective antigen-like protein, fibrinogen-and Ig-binding protein	spaZ	11	0	0	1272.66	B4U099;A0A0E1E0B1;A0A0G7MDT7;A0A0D0ZAZ8;A0A0D1BK30	2	9.3567e-39	234.24	By MS/MS	By MS/MS	By MS/MS	By MS/MS	9117500	2300200	2946700	2257300	1613300	6	Unmodified
TAELDMVK	Protective antigen-like protein, fibrinogen-and Ig-binding protein	spaZ	8	0	0	905.453	B4U099;A0A0E1E0B1;A0A072EI19;C0MET8	2	0.0033071	118.5	By MS/MS	By MS/MS	By MS/MS	By MS/MS	3609800	949170	1011400	865420	783850	7	Unmodified
VELQDNLNK	Protective antigen-like protein, fibrinogen-and Ig-binding protein	spaZ	9	0	0	1071.56	B4U099;A0A0E1E0B1	2	6.1224e-08	157.34	By MS/MS	By MS/MS	By MS/MS	By MS/MS	4885700	935350	1413200	1290800	1246400	4	Unmodified
VSELEQQVAAANNR	Protective antigen-like protein, fibrinogen-and Ig-binding protein	spaZ	14	0	0	1527.76	B4U099;A0A0E1E0B1	2	0.00029028	123.68		By MS/MS		By matching	534750	0	268140	0	266600	1	Unmodified
VSTDLMNQLGAAK	Protective antigen-like protein, fibrinogen-and Ig-binding protein	spaZ	13	0	0	1346.69	B4U099;A0A0E1E0B1	2	0.016942	83.53	By matching	By matching	By MS/MS	By matching	10702000	2940900	3752100	1957200	2052100	0	Unmodified
VVDLEAQLAEK	Protective antigen-like protein, fibrinogen-and Ig-binding protein	spaZ	11	0	0	1213.66	B4U099	2	0.0094063	82.069		By MS/MS	By MS/MS	By matching	1630800	0	692990	327020	610800	2	Unmodified
LMQNVGSLDR	SzM	szm	10	0	0	1131.57	A0A0E1DVG8;V5NZS7;C0MF89;W5ZVU4;V5NZD6;U5Y5Q1;U5Y6C6;L7ZAY0;W5ZWF1;U5Y5H9;V5P0A8	2	0.0006172	113.67	By MS/MS	By MS/MS	By MS/MS	By MS/MS	13775000	2669500	3237400	1855200	6012400	7	Oxidation (M)
LMQNVGSLDRLVESAK	SzM	szm	16	0	1	1758.93	A0A0E1DVG8;V5NZS7;C0MF89;W5ZVU4;V5NZD6;U5Y5Q1;U5Y6C6;L7ZAY0;W5ZWF1;U5Y5H9;V5P0A8	2;3	1.3094e-15	187.56	By MS/MS	By MS/MS	By MS/MS	By MS/MS	1198100000	314440000	403350000	242140000	238150000	22	Oxidation (M)
ADAELAAANDTIASLQTELEK	SzM	szm	21	0	0	2173.07	C0MF89;U5Y5Q1;U5Y6C6;L7ZAY0;L7ZCM0;A0A072EJK7;V5P0A8;A0A0C4W3X5;A0A0C4W3D1;A0A0C4W372;A0A0C4W0H1;A0A0D0ZAN5;L7ZE79;W5ZWM4;O68165;O33898;C0M9F8;A0A0G7SRV5;L7ZCM5;A0A0C4W446	2;3	1.0277e-143	343.05	By MS/MS	By MS/MS	By MS/MS	By MS/MS	679860000	163630000	197540000	135890000	182800000	56	Unmodified
DRAIQITK	SzM	szm	8	0	1	943.545	C0MF89;W5ZVU4;V5NZD6;W5ZWF1;U5Y5H9;L7ZCM0;V5NZT1	2;3	0.00058386	134.77	By MS/MS	By MS/MS	By MS/MS	By MS/MS	221430000	54054000	64371000	53486000	49523000	7	Unmodified
LSAAETSRDK	SzM	szm	10	0	1	1076.55	C0MF89;W5ZVU4;V5NZD6;U5Y5Q1;U5Y6C6;L7ZAY0;W5ZWF1;U5Y5H9	2;3	1.0605e-37	228.84	By MS/MS	By MS/MS	By MS/MS	By MS/MS	236170000	61801000	66946000	59749000	47673000	9	Unmodified
AEVADLK	SzM	szm	7	0	0	744.402	A0A0E1DVG8;V5NZS7;C0MF89;W5ZVU4;V5NZD6;U5Y5Q1;U5Y6C6;L7ZAY0;W5ZWF1;U5Y5H9;L7ZCM0;A0A072EJK7;V5P0A8;A0A0C4W3X5;A0A0C4W3D1;A0A0C4W372;A0A0C4W0H1;A0A0D0ZAN5;L7ZE79;W5ZWM4;O68165;O33898;C0M9F8;A0A0G7SRV5;V5NZT1;L7ZCM5;A0A0C4W446	2	0.048505	79.469	By matching	By MS/MS	By MS/MS	By MS/MS	157380000	35370000	65613000	38132000	18260000	4	Unmodified
AHAEELSK	SzM	szm	8	0	0	883.44	A0A0E1DVG8;V5NZS7;C0MF89;W5ZVU4;V5NZD6;U5Y5Q1;U5Y6C6;L7ZAY0;W5ZWF1;U5Y5H9;L7ZCM0;A0A072EJK7;V5P0A8;A0A0C4W3X5;A0A0C4W3D1;A0A0C4W372;A0A0C4W0H1;A0A0D0ZAN5;L7ZE79;W5ZWM4;O68165;O33898;C0M9F8;A0A0G7SRV5;V5NZT1;L7ZCM5	2	8.242e-05	141.52	By MS/MS	By MS/MS	By MS/MS	By MS/MS	39287000	12206000	17100000	7382700	2598800	8	Unmodified
ALAESQANVAELEK	SzM	szm	14	0	0	1471.75	A0A0E1DVG8;V5NZS7;C0MF89;W5ZVU4;V5NZD6;U5Y5Q1;U5Y6C6;L7ZAY0;L7ZCM0;A0A072EJK7	2;3	4.0503e-82	283.66	By MS/MS	By MS/MS	By MS/MS	By MS/MS	806200000	184230000	258330000	141060000	222580000	24	Unmodified
DHANADLQAEINR	SzM	szm	13	0	0	1465.69	A0A0E1DVG8;V5NZS7;C0MF89;W5ZVU4;V5NZD6;U5Y5Q1;U5Y6C6;L7ZAY0;W5ZWF1;U5Y5H9;L7ZCM0;A0A072EJK7;V5P0A8;A0A0C4W3X5;A0A0C4W3D1;A0A0C4W372;A0A0C4W0H1;A0A0D0ZAN5;L7ZE79;W5ZWM4;O68165;O33898;C0M9F8;A0A0G7SRV5;V5NZT1;L7ZCM5	2;3	9.1436e-51	257.2	By MS/MS	By MS/MS	By MS/MS	By MS/MS	34881000	7909500	9437300	6228700	11306000	8	Unmodified
DHANADLQAEINRLK	SzM	szm	15	0	1	1706.87	A0A0E1DVG8;V5NZS7;C0MF89;W5ZVU4;V5NZD6;U5Y5Q1;U5Y6C6;L7ZAY0;W5ZWF1;U5Y5H9;L7ZCM0;A0A072EJK7;V5P0A8;A0A0C4W3X5;A0A0C4W3D1;A0A0C4W372;A0A0C4W0H1;A0A0D0ZAN5;L7ZE79;W5ZWM4;O68165;O33898;C0M9F8;A0A0G7SRV5;V5NZT1;L7ZCM5	2;3;4	3.638e-31	222.88	By MS/MS	By MS/MS	By MS/MS	By MS/MS	678080000	147680000	239080000	127490000	163840000	14	Unmodified
DLAIVALDK	SzM	szm	9	0	0	956.554	A0A0E1DVG8;C0MF89	2	0.020228	80.916	By MS/MS	By MS/MS	By MS/MS	By MS/MS	592890000	151880000	174270000	125860000	140890000	9	Unmodified
EIAELQK	SzM	szm	7	0	0	829.455	A0A0E1DVG8;V5NZS7;C0MF89;W5ZVU4;V5NZD6;U5Y5Q1;U5Y6C6;L7ZAY0;W5ZWF1;U5Y5H9;L7ZCM0;A0A072EJK7;V5P0A8;A0A0C4W3X5;A0A0C4W3D1;A0A0C4W372;A0A0C4W0H1;A0A0D0ZAN5;L7ZE79;W5ZWM4;O68165;O33898;C0M9F8;A0A0G7SRV5;V5NZT1;L7ZCM5;A0A0C4W446	2	0.0091081	127.84	By MS/MS	By MS/MS	By MS/MS	By MS/MS	6175900	1005000	2071800	876260	2222800	4	Unmodified
ESITNALK	SzM	szm	8	0	0	874.476	A0A0E1DVG8;C0MF89	2	0.012897	100.02	By matching	By MS/MS	By MS/MS	By MS/MS	361590000	91276000	100580000	85096000	84638000	3	Unmodified
EVEAAKAEVADLK	SzM	szm	13	1	1	1371.72	A0A0E1DVG8;V5NZS7;C0MF89;W5ZVU4;V5NZD6;W5ZWF1;U5Y5H9;L7ZCM0;A0A072EJK7;A0A0C4W3X5;A0A0C4W3D1;A0A0C4W372;A0A0C4W0H1;A0A0D0ZAN5;L7ZE79;W5ZWM4;O68165;O33898;C0M9F8;A0A0G7SRV5;V5NZT1;A0A0C4W446	2	0.037144	62.081	By matching	By MS/MS	By matching		1118800	331200	413870	373700	0	0	Unmodified
KEEELEAVK	SzM	szm	9	1	1	1073.56	A0A0E1DVG8;V5NZS7;C0MF89;W5ZVU4;V5NZD6;U5Y5Q1;U5Y6C6;L7ZAY0;W5ZWF1;U5Y5H9;L7ZCM0;A0A072EJK7;V5P0A8;A0A0C4W3X5;A0A0C4W3D1;A0A0C4W372;A0A0C4W0H1;A0A0D0ZAN5;L7ZE79;W5ZWM4;O68165;O33898;C0M9F8;A0A0G7SRV5;V5NZT1;L7ZCM5;A0A0C4W446	2;3	8.0314e-05	151.22	By MS/MS	By MS/MS	By MS/MS	By MS/MS	142870000	29136000	45278000	25471000	42989000	15	Unmodified
KEEELEAVKK	SzM	szm	10	2	2	1201.66	A0A0E1DVG8;V5NZS7;C0MF89;W5ZVU4;V5NZD6;U5Y5Q1;U5Y6C6;L7ZAY0;W5ZWF1;U5Y5H9;L7ZCM0;A0A072EJK7;V5P0A8;A0A0C4W3X5;A0A0C4W3D1;A0A0C4W372;A0A0C4W0H1;A0A0D0ZAN5;L7ZE79;W5ZWM4;O68165;O33898;C0M9F8;A0A0G7SRV5;V5NZT1;L7ZCM5;A0A0C4W446	2;3	5.7233e-48	249.83	By MS/MS	By MS/MS	By MS/MS	By MS/MS	28221000	7009200	9542200	5866800	5803000	8	Unmodified
LAEIDQLTADK	SzM	szm	11	0	0	1215.63	A0A0E1DVG8;V5NZS7;C0MF89;W5ZVU4;V5NZD6;U5Y5Q1;U5Y6C6;L7ZAY0;W5ZWF1;U5Y5H9;L7ZCM0;A0A072EJK7;V5P0A8;A0A0C4W3X5;A0A0C4W3D1;A0A0C4W372;A0A0C4W0H1;A0A0D0ZAN5;L7ZE79;W5ZWM4;O68165;O33898;C0M9F8;A0A0G7SRV5;V5NZT1;L7ZCM5;A0A0C4W446	2	1.1892e-40	222.2	By MS/MS	By MS/MS	By MS/MS	By MS/MS	821940000	207610000	261050000	184780000	168500000	12	Unmodified
QELADRIK	SzM	szm	8	0	1	971.54	A0A0E1DVG8;V5NZS7;C0MF89;W5ZVU4;V5NZD6;U5Y5Q1;U5Y6C6;L7ZAY0;W5ZWF1;U5Y5H9;L7ZCM0;A0A072EJK7;V5P0A8;A0A0C4W3X5;A0A0C4W3D1;A0A0C4W372;A0A0C4W0H1;A0A0D0ZAN5;L7ZE79;W5ZWM4;O68165;O33898;C0M9F8;A0A0G7SRV5;V5NZT1;L7ZCM5;A0A0C4W446	2;3	4.9475e-15	162.25	By MS/MS	By MS/MS	By MS/MS	By MS/MS	291110000	80441000	92194000	57568000	60905000	10	Unmodified
REIAELQK	SzM	szm	8	0	1	985.556	A0A0E1DVG8;V5NZS7;C0MF89;W5ZVU4;V5NZD6;U5Y5Q1;U5Y6C6;L7ZAY0;W5ZWF1;U5Y5H9;L7ZCM0;A0A072EJK7;V5P0A8;A0A0C4W3X5;A0A0C4W3D1;A0A0C4W372;A0A0C4W0H1;A0A0D0ZAN5;L7ZE79;W5ZWM4;O68165;O33898;C0M9F8;A0A0G7SRV5;V5NZT1;L7ZCM5;A0A0C4W446	2;3	4.884e-05	147.4	By MS/MS	By MS/MS	By MS/MS	By MS/MS	414500000	92368000	121770000	79738000	120620000	16	Unmodified
SLSESVTK	SzM	szm	8	0	0	849.444	A0A0E1DVG8;C0MF89;A0A072EJK7;V5P0A8;L7ZE79	2	0.0074853	107.01	By MS/MS	By MS/MS	By MS/MS	By MS/MS	175290000	41759000	48765000	45220000	39542000	7	Unmodified
SLSQGGRASQTNPGTTTAK	SzM	szm	19	0	1	1860.93	A0A0E1DVG8;C0MF89;U5Y5Q1;U5Y6C6;L7ZAY0;A0A0C4W3X5;A0A0C4W3D1;A0A0C4W372;A0A0C4W0H1;A0A0D0ZAN5;W5ZWM4;O68165;O33898;C0M9F8;A0A0G7SRV5;A0A0C4W446	2;3	1.2657e-16	181.32	By MS/MS	By MS/MS	By MS/MS	By MS/MS	269100000	56455000	103630000	51964000	57054000	7	Unmodified
TELAVSER	SzM	szm	8	0	0	903.466	A0A0E1DVG8;V5NZS7;C0MF89;W5ZVU4;V5NZD6;U5Y5Q1;U5Y6C6;L7ZAY0;W5ZWF1;U5Y5H9;L7ZCM0;A0A072EJK7;V5P0A8;A0A0C4W3X5;A0A0C4W3D1;A0A0C4W372;A0A0C4W0H1;A0A0D0ZAN5;L7ZE79;W5ZWM4;O68165;O33898;C0M9F8;A0A0G7SRV5;V5NZT1;L7ZCM5;A0A0C4W446	2	0.0012925	137.13	By MS/MS	By MS/MS	By MS/MS	By MS/MS	181270000	26386000	49262000	34249000	71369000	4	Unmodified
TELAVSERLIESGK	SzM	szm	14	0	1	1530.83	A0A0E1DVG8;V5NZS7;C0MF89;W5ZVU4;V5NZD6;U5Y5Q1;U5Y6C6;L7ZAY0;W5ZWF1;U5Y5H9;L7ZCM0;A0A072EJK7;V5P0A8;A0A0C4W3X5;A0A0C4W3D1;A0A0C4W372;A0A0C4W0H1;A0A0D0ZAN5;L7ZE79;W5ZWM4;O68165;O33898;C0M9F8;A0A0G7SRV5;V5NZT1;L7ZCM5;A0A0C4W446	2;3	1.1069e-22	206.67	By MS/MS	By MS/MS	By MS/MS	By MS/MS	205390000	45787000	77862000	39507000	42235000	8	Unmodified
AEYETAQADLATAEATIASLEQK	SzP	szp	23	0	0	2423.17	B4XPA5;B4XPB5;W6A4T7;Q71EV5;Q9KI17;B4XPA3	3	3.8869e-11	138.28	By MS/MS	By MS/MS	By MS/MS	By MS/MS	9578200	2195400	3615900	1932300	1834600	13	Unmodified
AAGASDFYTK	SzP	szp	10	0	0	1029.48	B4XPA5;B4XPB5;W6A4T7;Q71EV5;B4XPA0;B4XPA8;B4XPA7;B4XPA6;B4XPA9;B4XPA3;B4XPA4;A0A072EMW3;Q71EU2;Q9S6L9;M9WQG2;B4U2F2;Q83XR0;Q76K18;Q71EU5;B4XPB4;B4XPB3;M1L5D6;M1KYA2;U5Y6B6;Q71EU7;M9WP34;Q71EW3;Q71EV3;V5NZL3;M1KCJ9;Q71EV2;O33899;M1LF49;M1L5C5;M1L377;M1L359;M1KYA8;M1KY88;M1KCL3;M1KCK8;C0M7H2;A0A0G6IBK6;U5Y5P4;Q71EU3;A0A0G3VRX8;Q54071;M1L5B9;M1KY82;V5P1L2;T1WHW4;Q71EW1;V5NZT4;V5NZE5;U5Y879;A0A096ZGW…	2	0.050429	63.694	By matching	By MS/MS	By matching	By matching	1956200	494180	727580	444340	290090	1	Unmodified
ADLAAAEAAITAAK	SzP	szp	14	0	0	1285.69	B4XPA5;B4XPB5;W6A4T7;Q71EV5;Q9KI17;B4XPA0;B4XPA8;B4XPA7;B4XPA6;B4XPA9;B4XPA4;A0A072EMW3;Q71EU2;Q9S6L9;M9WQG2;B4U2F2;Q83XR0;Q76K18;Q71EU5;D3JYP4;Q71EW1;V5NZT4;V5NZE5;U5Y879;A0A096ZGW2;V5NZL5;Q83XQ9;Q83US9;A5A396;A5A395;A3FPE8;A0A0E1E1S8;Q71EW2;C0MH07	3	0.00022248	106.54	By matching	By MS/MS			1979600	1021700	957890	0	0	1	Unmodified
AVVTGVEMFRK	Elongation factor Tu	tuf	11	0	1	1235.67	C0MD27;C0M6S7;A0A0E1DS88;B4U3U1;A0A0G6SCC8;A0A0D1A0M4;A0A0D0ZSC2;A0A0D0Z5B3;A0A072EHB5;K9JSB2;K9JRP9;B6CEG2;B6CEG1;Q93QB5;K9JSL4;H2DN64;H2DN62;H2DN60;H2DN56	2;3	6.6162e-08	155.53	By MS/MS	By MS/MS	By MS/MS	By MS/MS	204240000	69194000	62086000	29031000	43927000	12	Oxidation (M)
DLLSEYDFPGDDLPVIQGSALK	Elongation factor Tu	tuf	22	0	0	2391.18	C0MD27;C0M6S7;A0A0E1DS88;B4U3U1;A0A0G6SCC8;A0A0D1A0M4;A0A0D0ZSC2;A0A0D0Z5B3;A0A072EHB5;K9JSB2;K9JRP9;B6CEG2;B6CEG1;Q93QB5;K9JQI7;K9JSL4	2;3	1.2887e-47	236.66	By MS/MS	By MS/MS	By MS/MS	By MS/MS	305790000	66147000	106620000	49356000	83665000	19	Unmodified
DTDKPLLLPVEDVFSITGR	Elongation factor Tu	tuf	19	1	1	2114.13	C0MD27;C0M6S7;A0A0E1DS88;B4U3U1;A0A0G6SCC8;A0A0D1A0M4;A0A0D0ZSC2;A0A0D0Z5B3;A0A072EHB5;K9JSB2;K9JRP9;B6CEG2;B6CEG1;Q93QB5;K9JQI7;K9JSL4;H2DN64;H2DN62;H2DN60;H2DN56	3	0.0018352	72.676	By matching	By matching	By MS/MS	By MS/MS	1742700	301650	329810	319620	791660	2	Unmodified
DYASIDAAPEER	Elongation factor Tu	tuf	12	0	0	1335.59	C0MD27;C0M6S7;A0A0E1DS88;B4U3U1;A0A0G6SCC8;A0A0D1A0M4;A0A0D0ZSC2;A0A0D0Z5B3;A0A072EHB5	2	2.8143e-06	142.76	By MS/MS	By MS/MS	By MS/MS	By MS/MS	150130000	28670000	46635000	29187000	45637000	4	Unmodified
DYASIDAAPEERER	Elongation factor Tu	tuf	14	0	1	1620.74	C0MD27;C0M6S7;A0A0E1DS88;B4U3U1;A0A0G6SCC8;A0A0D1A0M4;A0A0D0ZSC2;A0A0D0Z5B3;A0A072EHB5	2;3	2.0875e-13	186.16	By MS/MS	By MS/MS	By MS/MS	By MS/MS	27193000	3480900	11354000	5733300	6624700	9	Unmodified
EHILLSR	Elongation factor Tu	tuf	7	0	0	866.497	C0MD27;C0M6S7;A0A0E1DS88;B4U3U1;A0A0G6SCC8;A0A0D1A0M4;A0A0D0ZSC2;A0A0D0Z5B3;A0A072EHB5;K9JSB2;K9JRP9;B6CEG2;B6CEG1;Q93QB5;K9JQI7;K9JSL4;A0A0G7HEC3	2	0.011355	111.82	By MS/MS	By MS/MS	By MS/MS	By MS/MS	156360000	30165000	42564000	28727000	54903000	7	Unmodified
ERGITINTAHVEYETATR	Elongation factor Tu	tuf	18	0	1	2060.03	C0MD27;C0M6S7;A0A0E1DS88;B4U3U1;A0A0G6SCC8;A0A0D1A0M4;A0A0D0ZSC2;A0A0D0Z5B3;A0A072EHB5	3;4	2.2264e-05	118.15	By MS/MS	By MS/MS	By MS/MS	By MS/MS	7625500	2630900	2468500	1501800	1024200	10	Unmodified
GEVYILTK	Elongation factor Tu	tuf	8	0	0	921.517	C0MD27;C0M6S7;A0A0E1DS88;B4U3U1;A0A0G6SCC8;A0A0D1A0M4;A0A0D0ZSC2;A0A0D0Z5B3;A0A072EHB5;B6CEG2;B6CEG1;Q93QB5	2	0.0072791	107.57	By MS/MS	By MS/MS	By MS/MS	By MS/MS	767490000	221780000	236080000	131310000	178320000	12	Unmodified
GITINTAHVEYETATR	Elongation factor Tu	tuf	16	0	0	1774.88	C0MD27;C0M6S7;A0A0E1DS88;B4U3U1;A0A0G6SCC8;A0A0D1A0M4;A0A0D0ZSC2;A0A0D0Z5B3;A0A072EHB5	2;3	2.119e-41	236.31	By MS/MS	By MS/MS	By MS/MS	By MS/MS	189570000	47305000	54182000	32723000	55362000	5	Unmodified
GVQRDEIER	Elongation factor Tu	tuf	9	0	1	1100.56	C0MD27;C0M6S7;A0A0E1DS88;B4U3U1;A0A0G6SCC8;A0A0D1A0M4;A0A0D0ZSC2;A0A0D0Z5B3;A0A072EHB5;K9JSB2;K9JRP9;B6CEG2;B6CEG1;Q93QB5;K9JQI7;K9JSL4;H2DN64;H2DN62;H2DN60;H2DN56	3	0.015954	80.219	By MS/MS	By matching	By MS/MS	By MS/MS	7059900	1075600	1908600	1434500	2641200	3	Unmodified
HLIVFMNK	Elongation factor Tu	tuf	8	0	0	1000.55	C0MD27;C0M6S7;A0A0E1DS88;B4U3U1;A0A0G6SCC8;A0A0D1A0M4;A0A0D0ZSC2;A0A0D0Z5B3;A0A072EHB5;K9JSB2;K9JRP9;B6CEG2;B6CEG1;Q93QB5;K9JQI7;K9JSL4	2	0.00023967	152.63	By MS/MS	By MS/MS	By MS/MS	By MS/MS	74269000	19384000	16932000	11202000	26751000	14	Oxidation (M)
HYAHIDAPGHADYVK	Elongation factor Tu	tuf	15	0	0	1692.8	C0MD27;C0M6S7;A0A0E1DS88;B4U3U1;A0A0G6SCC8;A0A0D1A0M4;A0A0D0ZSC2;A0A0D0Z5B3;A0A072EHB5	2;3;4	3.2865e-117	320.48	By MS/MS	By MS/MS	By MS/MS	By MS/MS	50932000	15012000	16250000	6282500	13387000	17	Unmodified
LPSSVNQPK	Elongation factor Tu	tuf	9	0	0	968.529	C0MD27;C0M6S7;A0A0E1DS88;B4U3U1;A0A0G6SCC8;A0A0D1A0M4;A0A0D0ZSC2;A0A0D0Z5B3;A0A072EHB5	2	0.0054516	103.26	By MS/MS	By MS/MS	By MS/MS	By MS/MS	117070000	23985000	28397000	17532000	47154000	4	Unmodified
MEAFPKMAKEK	Elongation factor Tu	tuf	11	2	2	1308.66	C0MD27;C0M6S7;A0A0E1DS88	2	0.058001	50.786	By matching	By matching	By matching	By MS/MS	23376000	5614600	6821100	4410700	6529700	1	Unmodified
NMITGAAQMDGAILVVASTDGPMPQTR	Elongation factor Tu	tuf	27	0	0	2744.33	C0MD27;C0M6S7;A0A0E1DS88;B4U3U1;A0A0G6SCC8;A0A0D1A0M4;A0A0D0ZSC2;A0A0D0Z5B3;A0A072EHB5;K9JSB2;K9JRP9;K9JQI7;K9JSL4	3	4.5686e-10	119.2	By MS/MS	By MS/MS	By MS/MS	By MS/MS	6169300	1372800	1330100	639800	2826600	18	Oxidation (M)
NMITGAAQMDGAILVVASTDGPMPQTREHILLSRQVGVK	Elongation factor Tu	tuf	39	0	2	4104.13	C0MD27;C0M6S7;A0A0E1DS88;B4U3U1;A0A0G6SCC8;A0A0D1A0M4;A0A0D0ZSC2;A0A0D0Z5B3;A0A072EHB5;K9JSB2;K9JRP9;K9JQI7;K9JSL4	4;5	0.018513	24.59	By MS/MS	By MS/MS	By matching	By MS/MS	25118000	9475900	9118100	4380500	2143200	12	Unmodified
PGSINPHTK	Elongation factor Tu	tuf	9	0	0	949.498	C0MD27;C0M6S7;A0A0E1DS88;B4U3U1;A0A0G6SCC8;A0A0D1A0M4;A0A0D0ZSC2;A0A0D0Z5B3;A0A072EHB5;B6CEG2;B6CEG1;Q93QB5;H2DN64;H2DN62;H2DN60;H2DN56	2;3	1.5777e-08	169.41	By MS/MS	By MS/MS	By MS/MS	By MS/MS	616520000	179000000	114490000	201220000	121800000	8	Unmodified
PHVNIGTIGHVDHGK	Elongation factor Tu	tuf	15	0	0	1579.82	C0MD27;C0M6S7;A0A0E1DS88;B4U3U1;A0A0G6SCC8;A0A0D1A0M4;A0A0D0ZSC2;A0A0D0Z5B3;A0A072EHB5	2;3;4;5	4.1541e-41	233.97	By MS/MS	By MS/MS	By MS/MS	By MS/MS	253640000	75838000	89016000	33138000	55649000	19	Unmodified
PLLLPVEDVFSITGR	Elongation factor Tu	tuf	15	0	0	1654.93	C0MD27;C0M6S7;A0A0E1DS88;B4U3U1;A0A0G6SCC8;A0A0D1A0M4;A0A0D0ZSC2;A0A0D0Z5B3;A0A072EHB5;K9JSB2;K9JRP9;B6CEG2;B6CEG1;Q93QB5;K9JQI7;K9JSL4;H2DN64;H2DN62;H2DN60;H2DN56	2;3	3.2389e-16	190.34	By MS/MS	By MS/MS	By MS/MS	By MS/MS	66275000	15022000	17657000	13777000	19819000	10	Unmodified
QLDEGLAGDNVGVLLR	Elongation factor Tu	tuf	16	0	0	1667.88	C0MD27;C0M6S7;A0A0E1DS88;B4U3U1;A0A0G6SCC8;A0A0D1A0M4;A0A0D0ZSC2;A0A0D0Z5B3;A0A072EHB5;K9JSB2;K9JRP9;B6CEG2;B6CEG1;Q93QB5;K9JQI7;K9JSL4;H2DN64;H2DN62;H2DN60;H2DN56	2;3	3.0422e-31	223.15	By MS/MS	By MS/MS	By MS/MS	By MS/MS	169080000	32426000	46037000	33011000	57602000	15	Unmodified
QLDEGLAGDNVGVLLRGVQRDEIERGQVIAK	Elongation factor Tu	tuf	31	0	3	3346.8	C0MD27;C0M6S7;A0A0E1DS88;B4U3U1;A0A0G6SCC8;A0A0D1A0M4;A0A0D0ZSC2;A0A0D0Z5B3;A0A072EHB5;K9JSB2;K9JRP9;B6CEG2;B6CEG1;Q93QB5;K9JQI7;K9JSL4;H2DN64;H2DN62;H2DN60;H2DN56	3;4;5	0.047047	14.151	By MS/MS	By MS/MS	By MS/MS	By MS/MS	1864400000	612830000	723150000	414460000	113940000	6	Unmodified
RLPSSVNQPK	Elongation factor Tu	tuf	10	0	1	1124.63	C0MD27;C0M6S7;A0A0E1DS88;B4U3U1;A0A0G6SCC8;A0A0D1A0M4;A0A0D0ZSC2;A0A0D0Z5B3;A0A072EHB5	2;3	0.0015796	120.63	By MS/MS	By MS/MS	By MS/MS	By MS/MS	429190000	91527000	124880000	71529000	141250000	8	Unmodified
TTLTAAITTVLAR	Elongation factor Tu	tuf	13	0	0	1330.78	C0MD27;C0M6S7;A0A0E1DS88;B4U3U1;A0A0G6SCC8;A0A0D1A0M4;A0A0D0ZSC2;A0A0D0Z5B3;A0A072EHB5	2;3	7.3389e-05	125.36	By MS/MS	By MS/MS	By MS/MS	By MS/MS	257710000	58958000	62396000	37206000	99151000	12	Unmodified
TTLTAAITTVLARRLPSSVNQPK	Elongation factor Tu	tuf	23	0	2	2437.4	C0MD27;C0M6S7;A0A0E1DS88;B4U3U1;A0A0G6SCC8;A0A0D1A0M4;A0A0D0ZSC2;A0A0D0Z5B3;A0A072EHB5	3	0.00049054	54.511	By MS/MS	By matching	By matching	By matching	7922100	1960500	3212900	1306800	1442000	2	Unmodified
TVGSGIVSEIEA	Elongation factor Tu	tuf	12	0	0	1160.59	C0MD27;C0M6S7;A0A0E1DS88;B4U3U1;A0A0G6SCC8;A0A0D1A0M4;A0A0D0ZSC2;A0A0D0Z5B3;A0A072EHB5	2	2.3556e-06	145.46	By MS/MS	By MS/MS	By MS/MS	By MS/MS	536950000	105850000	210060000	93754000	127280000	9	Unmodified
VDLVDDEELLELVEMEIR	Elongation factor Tu	tuf	18	0	0	2158.07	C0MD27;C0M6S7;A0A0E1DS88;B4U3U1;A0A0G6SCC8;A0A0D1A0M4;A0A0D0ZSC2;A0A0D0Z5B3;A0A072EHB5;K9JSB2;K9JRP9;B6CEG2;B6CEG1;Q93QB5;K9JQI7;K9JSL4	2;3	7.1173e-43	233.14	By MS/MS	By MS/MS	By MS/MS	By MS/MS	824930000	179520000	258650000	102600000	284160000	43	Oxidation (M)
VNDEIEIVGIR	Elongation factor Tu	tuf	11	0	0	1255.68	C0MD27;C0M6S7;A0A0E1DS88;B4U3U1;A0A0G6SCC8;A0A0D1A0M4;A0A0D0ZSC2;A0A0D0Z5B3;A0A072EHB5;K9JSB2;K9JRP9;B6CEG2;B6CEG1;Q93QB5;K9JQI7;K9JSL4;H2DN64;H2DN62;H2DN60;H2DN56	2	5.1664e-09	163.51	By MS/MS	By MS/MS	By MS/MS	By MS/MS	17293000	3370600	4948400	2962100	6012400	4	Unmodified
VNDEIEIVGIRDEIK	Elongation factor Tu	tuf	15	0	1	1740.93	C0MD27;C0M6S7;A0A0E1DS88;B4U3U1;A0A0G6SCC8;A0A0D1A0M4;A0A0D0ZSC2;A0A0D0Z5B3;A0A072EHB5;K9JSB2;K9JRP9;B6CEG2;B6CEG1;Q93QB5;K9JQI7;K9JSL4;H2DN64;H2DN62;H2DN60;H2DN56	2;3	6.0354e-51	248.81	By MS/MS	By MS/MS	By MS/MS	By MS/MS	573050000	127420000	176380000	113800000	155450000	10	Unmodified
YEDIIMELMDTVDSYIPEPER	Elongation factor Tu	tuf	21	0	0	2557.16	C0MD27;C0M6S7;A0A0E1DS88;B4U3U1;A0A0G6SCC8;A0A0D1A0M4;A0A0D0ZSC2;A0A0D0Z5B3;A0A072EHB5;K9JSB2;K9JRP9;B6CEG2;B6CEG1;Q93QB5;K9JQI7;H2DN64;H2DN62;H2DN60;H2DN56	2;3	1.1325e-13	174.72	By MS/MS	By MS/MS	By MS/MS	By MS/MS	16448000	4262200	3158300	2465000	6562300	20	Oxidation (M)
YEDIIMELMDTVDSYIPEPERDTDK	Elongation factor Tu	tuf	25	0	1	3016.36	C0MD27;C0M6S7;A0A0E1DS88;B4U3U1;A0A0G6SCC8;A0A0D1A0M4;A0A0D0ZSC2;A0A0D0Z5B3;A0A072EHB5;K9JSB2;K9JRP9;B6CEG2;B6CEG1;Q93QB5;K9JQI7;H2DN64;H2DN62;H2DN60;H2DN56	3;4	4.1629e-18	175.59	By MS/MS	By MS/MS	By MS/MS	By MS/MS	1340200000	366400000	438000000	251460000	284300000	113	Oxidation (M)
